# Supplementary material for: Deep Learning Classification of Canine Behavior Using a Single Collar-Mounted Accelerometer: Real-World Validation
Source: Animals (Basel). 2021 May 25;11(6):1549. doi: 10.3390/ani11061549 (PMC8228965; doi:10.3390/ani11061549)
Supplement: Supplementary file 1 [file animals-11-01549-s001.zip]

Archive with 1 entries (1 files):
- animals-1190134-supplementary.pdf
